# Supplementary material for: Estradiol, Estrone and Ethinyl Estradiol Metabolism Studied by High Resolution LC-MS/MS Using Stable Isotope Labeling and Trapping of Reactive Metabolites
Source: Metabolites. 2022 Sep 30;12(10):931. doi: 10.3390/metabo12100931 (PMC9611524; doi:10.3390/metabo12100931)
Supplement: Supplementary file 1 [file metabolites-12-00931-s001.zip]

Archive with 1 entries (1 files):
- metabolites-1911713-supplementary.pdf
